# Supplementary material for: Structure and Function of the ABCD1 Variant Database: 20 Years, 940 Pathogenic Variants, and 3400 Cases of Adrenoleukodystrophy
Source: Cells. 2022 Jan 14;11(2):283. doi: 10.3390/cells11020283 (PMC8773697; doi:10.3390/cells11020283)
Supplement: Supplementary file 1 [file cells-11-00283-s001.zip]

Archive with 1 entries (1 files):
- cells-1491702-supplementary.pdf
